# Supplementary material for: LncRNA–miRNA–mRNA Networks of Gastrointestinal Cancers Representing Common and Specific LncRNAs and mRNAs
Source: Front Genet. 2022 Jan 24;12:791919. doi: 10.3389/fgene.2021.791919 (PMC8819090; doi:10.3389/fgene.2021.791919)
Supplement: Supplementary file 1 [file Table2.XLSX]

## Sheet: Common and distinct lncRNAs
	MAGI2-AS3	PVT1	GAS5	SNHG1	KCNQ1OT1	H19	SNHG20	MIR17HG	SNHG3	SNHG15	AC015813.1	SNHG12	C1RL-AS1	AC005154.1	CCDC18-AS1	SNHG7	CCDC183-AS1	LINC00707	LINC00958	OR2A1-AS1	MALAT1	TMEM161B-AS1	AC093010.3
LIHC	*	*	*	*		*	*					*		*	*	*
STAD	*	*			*			*
HNSC	*				*	*							*					*	*
COAD	*		*	*	*	*	*	*												*	*
READ	*		*	*	*		*	*		*	*						*
ESCA		*							*													*	*
	Blue: shared lncRNAs
	Read: specific lncRNAs

## Sheet: Specific mRNAs in ceRNAnetworks
COAD	READ	HNSC	LIHC	STAD	ESCA
ARHGEF19	TNK2	CHEK1	SNCG	HOXC8	RAB11FIP2
ATP11A	KIAA0895L	ANLN	OSBPL6	FAM184A	PDE4D
ATP2B1	ARHGAP39	CPS1	ITGA6	TNFRSF10B	FOXP1
CDC14A	CDC42EP3	KLF4	HIVEP1	MAP7	KIAA0513
CKAP2	CAV2	RELT	AUTS2	NOVA1	ITGB8
COL1A1	RPL28	ITGA11	ITGA2	MKX	STX12
CPEB2	DSN1	FOXO4	COL15A1	TMPRSS3	BTBD3
CSF1	DST	GNA12	PFKFB3	DUSP19	PLK4
EPHB4	ABCB6	PDK4	ZNF607	AKAP2	SKP2
ETNK1	FBXL5	EMP1	ROBO1		PPP1R9A
FOSL1	RFWD3	SH2D2A	SLC7A11		FYCO1
HECW2	GMFB	TMC7	TDRKH		PDE7B
KIF26A		EREG	DUSP6		SATB1
LOXL2		.MARCH3	MYO10
NDRG4		C1QTNF6	MAFG
NRG1		ELN	NRBF2
P3H1		CDCA4	GNPNAT1
PMEPA1		ENPP4	C8orf33
SCARA3		SNTB1	RUNX3
SLC6A6		KIF23	PTP4A3
SLC7A5		ADAMTS7	H2AFZ
STC1		SPRY1	TMEM164
TARBP1		KIF13B	B3GNT5
TGFA		NID2	SMOC1
TTYH3		PTHLH	SCML2
URB2		NAT14	CA2
ZEB1		GADD45B	LIMK1
ZNF662		CDC25B	CD69
		CCNE1	FANCE
		SASH1	PLXNA1
		LAMA4	ERRFI1
		ZBTB47	GADD45A
		HOXC13	DNMT3A
		HOXC11	E2F8
		TRIP10	KMT5C
		AMOT	BHLHE40
		PSMC3IP	LAMC1
		PLEKHA6	SMAD6
		LY6E	ANKRD52
		ITGA5	EFNA3
		SLC16A14	PNRC1
		GPT2	ENAH
		BMP1	KIFC2
		CSGALNACT2	CBX2
		SPTBN2	EXO1
		KIRREL1	LPL
		SPRY4	PLAG1
		SCN8A	JPT1
			DNM3
			STK39
