# Supplementary material for: LncRNA–miRNA–mRNA Networks of Gastrointestinal Cancers Representing Common and Specific LncRNAs and mRNAs
Source: Front Genet. 2022 Jan 24;12:791919. doi: 10.3389/fgene.2021.791919 (PMC8819090; doi:10.3389/fgene.2021.791919)
Supplement: Supplementary file 2 [file Table3.XLSX]

## Sheet: Sheet1
Cancer type	Correlation
HNSC	MEIS1 (C=0.12, p-value=0.0023)
	PPP1R3C (C=0.37, p-value=1.03E-19)
LIHC	ADAMTSL3 (C=0.31, p-value=1.84E-11)
	RIPOR2 (C=0.35, p-value=5.69E-14)
	MYLK (C=0.57, p-value=3.07E-37)
COAD	MEIS1 (C=0.83, p-value=1.21E-125)
	ADAMTSL3 (C=0.74, p-value=1.54E-88)
	PCDH7 (C=0.8, p-value=2.06E-112)
	NTN1 (C=0.56, p-value=3.15E-142)
	EDIL3 (C=0.81, p-value=9.09E-118)
	MYLK (C=0.81, p-value=3.56E-118)
	L1CAM (C=0.41, p-value=9.11E-22)
	PPP1R3C (C=0.78, p-value=3.14E-102)
	ZNF655 (C=0.31, p-value=5.02E-13)
	FGFR2 (C=0.29, p-value=4.096E-11)
	RIPOR2 (C=0.63, p-value=9.09E-56)
READ	EDIL3(C=0.81, p-value=3.22E-42)
	MYLK (C=0.81, p-value=2.51E-42)
	CDC42EP3 (C=0.67, p-value=3.5E-24)
	L1CAM (C=0.42, p-value=2.54E-09)
	RIPOR2 (C=0.62, p-value=2.21E-20)
	PCDH7 (C=0.78, p-value=2.41E-37)
	MEIS1 (C=0.83, p-value=2.83E-46)
	NTN1 (C=0.55, p-value=1.88E-15)
	FGFR2 (C=0.34, p-value=1.66E-06)
	ADAMTSL3 (C=0.75, p-value=1.16E-32)
	PPP1R3C (C=0.8, p-value=1.97E-40)
	CAV2 (C=0.73, p-value=2.39E-30)
	DST (C=0.52, p-value=4.59E-14)
	LPAR1 (C=0.55, p-value=1.23E-15)
	ZNF655 (C=0.23, p-value=0.0009)
STAD	CDC42EP3 (C=0.72, p-value=5.61E-67)
	RIPOR2 (C=0.44, p-value=5.28E-21)
	L1CAM (C=0.42, p-value=2.28E-19)
	PCDH7 (C=0.56, p-value=1.24E-34)
	MYLK (C=0.86, p-value=4.49E-120)
	EDIL3(C=0.48, p-value=8.82E-25)
	MEIS1 (C=0.75, p-value=1.11E-74)
	NTN1 (C=0.64, p-value=6.4E-48)
	FGFR2 (C=0.165, p-value=0.0004)
	ZNF655 (C=0.29, p-value=9.88E-10)
	ADAMTSL3 (C=0.81, p-value=1.41E-95)
	LPAR1 (C=0.62, p-value=7.86E-45)
	CAV2 (C=0.46, p-value=5.12E-23)
	DST (C=0.49, p-value=2.86E-26)
	PPP1R3C (C=0.64, p-value=2.02E-48)
