# Supplementary material for: LncRNA–miRNA–mRNA Networks of Gastrointestinal Cancers Representing Common and Specific LncRNAs and mRNAs
Source: Front Genet. 2022 Jan 24;12:791919. doi: 10.3389/fgene.2021.791919 (PMC8819090; doi:10.3389/fgene.2021.791919)
Supplement: Supplementary file 5 [file Table6.XLSX]

## Sheet: Sheet1
Cancer type	BP	CC	MF	KEGG
HNSC	GO:0051216~cartilage development	GO:0016324~apical plasma membrane	GO:0004029~aldehyde dehydrogenase (NAD) activity
		GO:0043292~contractile fiber
LIHC	GO:0072376~protein activation cascade	GO:0000775~chromosome, centromeric region	GO:0030170~pyridoxal phosphate binding	hsa00140~Steroid hormone biosynthesis
	GO:0016053~organic acid biosynthetic process	GO:0005777~peroxisome		hsa00830~Retinol metabolism
	GO:0006956~complement activation	GO:0031093~platelet alpha granule lumen		hsa05204~Chemical carcinogenesis
		GO:0031983~vesicle lumen
		GO:0032994~protein-lipid complex
		GO:0034358~plasma lipoprotein particle
		GO:0072562~blood microparticle
COAD	GO:0002250~adaptive immune response			hsa04062~Chemokine signaling pathway
READ	GO:0030098~lymphocyte differentiation	GO:0098857~membrane microdomain	GO:0004713~protein tyrosine kinase activity	hsa04020~Calcium signaling pathway
				hsa04022~cGMP-PKG signaling pathway
				hsa04270~Vascular smooth muscle contraction
				hsa04921~Oxytocin signaling pathway
				hsa04924~Renin secretion
STAD			GO:0001228~DNA-binding transcription activator activity, RNA polymerase II-specific
	GO:0060326~cell chemotaxis
ESCA	GO:0006260~DNA replication	GO:0098687~chromosomal region	GO:0003697~single-stranded DNA binding	hsa04914~Progesterone-mediated oocyte maturation
			GO:0035173~histone kinase activity	hsa03440~Homologous recombination
			GO:0140097~catalytic activity, acting on DNA	hsa04114~Oocyte meiosis
