# Supplementary material for: LncRNA–miRNA–mRNA Networks of Gastrointestinal Cancers Representing Common and Specific LncRNAs and mRNAs
Source: Front Genet. 2022 Jan 24;12:791919. doi: 10.3389/fgene.2021.791919 (PMC8819090; doi:10.3389/fgene.2021.791919)
Supplement: Supplementary file 8 [file Table1.XLSX]

## Sheet: ceRNA networks in gastoinstenal
LIHC					STAD					READ					HNSC					COAD					ESCA
	gene	symbol	type	numInteractions		gene	symbol	type	numInteractions		gene	symbol	type	numInteractions		gene	symbol	type	numInteractions		gene	symbol	type	numInteractions		gene	symbol	type	numInteractions
1	ENSG00000020633	RUNX3	pc	5	1	ENSG00000008441	NFIX	pc	2	1	ENSG00000025772	TOMM34	pc	3	1	ENSG00000001561	ENPP4	pc	2	1	ENSG00000025772	TOMM34	pc	3	1	ENSG00000100784	RPS6KA5	pc	5
2	ENSG00000065534	MYLK	pc	2	2	ENSG00000037965	HOXC8	pc	5	2	ENSG00000047634	SCML1	pc	4	2	ENSG00000004799	PDK4	pc	5	2	ENSG00000047634	SCML1	pc	4	2	ENSG00000105855	ITGB8	pc	7
3	ENSG00000079156	OSBPL6	pc	3	3	ENSG00000065320	NTN1	pc	2	3	ENSG00000061938	TNK2	pc	3	3	ENSG00000008441	NFIX	pc	2	3	ENSG00000059588	TARBP1	pc	4	3	ENSG00000107560	RAB11FIP2	pc	3
4	ENSG00000091409	ITGA6	pc	3	4	ENSG00000065534	MYLK	pc	2	4	ENSG00000065320	NTN1	pc	2	4	ENSG00000011426	ANLN	pc	2	4	ENSG00000065320	NTN1	pc	2	4	ENSG00000113448	PDE4D	pc	3
5	ENSG00000095951	HIVEP1	pc	2	5	ENSG00000105976	MET	pc	5	5	ENSG00000065534	MYLK	pc	2	5	ENSG00000021826	CPS1	pc	3	5	ENSG00000065534	MYLK	pc	2	5	ENSG00000114861	FOXP1	pc	5
6	ENSG00000097046	CDC7	pc	3	6	ENSG00000111879	FAM184A	pc	3	6	ENSG00000066468	FGFR2	pc	2	6	ENSG00000027869	SH2D2A	pc	2	6	ENSG00000066468	FGFR2	pc	2	6	ENSG00000117758	STX12	pc	5
7	ENSG00000100522	GNPNAT1	pc	2	7	ENSG00000111962	UST	pc	2	7	ENSG00000082512	TRAF5	pc	3	7	ENSG00000049540	ELN	pc	3	7	ENSG00000066735	KIF26A	pc	3	7	ENSG00000132640	BTBD3	pc	6
8	ENSG00000101955	SRPX	pc	3	8	ENSG00000114270	COL7A1	pc	3	8	ENSG00000100784	RPS6KA5	pc	5	8	ENSG00000054967	RELT	pc	2	8	ENSG00000068650	ATP11A	pc	5	8	ENSG00000135709	KIAA0513	pc	2
9	ENSG00000102098	SCML2	pc	6	9	ENSG00000119938	PPP1R3C	pc	2	9	ENSG00000105971	CAV2	pc	2	9	ENSG00000087303	NID2	pc	3	9	ENSG00000070961	ATP2B1	pc	5	9	ENSG00000142731	PLK4	pc	1
10	ENSG00000104267	CA2	pc	2	10	ENSG00000119969	HELLS	pc	3	10	ENSG00000105976	MET	pc	5	10	ENSG00000087494	PTHLH	pc	2	10	ENSG00000079335	CDC14A	pc	2	10	ENSG00000145604	SKP2	pc	1
11	ENSG00000106683	LIMK1	pc	3	11	ENSG00000120889	TNFRSF10B	pc	2	11	ENSG00000106344	RBM28	pc	1	11	ENSG00000090971	NAT14	pc	3	11	ENSG00000082512	TRAF5	pc	3	11	ENSG00000146122	DAAM2	pc	2
12	ENSG00000110848	CD69	pc	5	12	ENSG00000129682	FGF13	pc	2	12	ENSG00000108107	RPL28	pc	1	12	ENSG00000099860	GADD45B	pc	3	12	ENSG00000097046	CDC7	pc	4	12	ENSG00000158528	PPP1R9A	pc	5
13	ENSG00000111913	RIPOR2	pc	2	13	ENSG00000133401	PDZD2	pc	2	13	ENSG00000111913	RIPOR2	pc	2	13	ENSG00000101224	CDC25B	pc	2	13	ENSG00000101955	SRPX	pc	3	13	ENSG00000163820	FYCO1	pc	5
14	ENSG00000112039	FANCE	pc	2	14	ENSG00000135525	MAP7	pc	5	14	ENSG00000111962	UST	pc	2	14	ENSG00000105173	CCNE1	pc	2	14	ENSG00000103034	NDRG4	pc	2	14	ENSG00000171408	PDE7B	pc	4
15	ENSG00000114554	PLXNA1	pc	3	15	ENSG00000137941	TTLL7	pc	2	15	ENSG00000114251	WNT5A	pc	2	15	ENSG00000106089	STX1A	pc	2	15	ENSG00000103257	SLC7A5	pc	3	15	ENSG00000182568	SATB1	pc	3
16	ENSG00000116285	ERRFI1	pc	2	16	ENSG00000139910	NOVA1	pc	2	16	ENSG00000115657	ABCB6	pc	3	16	ENSG00000111961	SASH1	pc	5	16	ENSG00000105976	MET	pc	5	16	ENSG00000242125	SNHG3	lnc	1
17	ENSG00000116717	GADD45A	pc	2	17	ENSG00000143515	ATP8B2	pc	2	17	ENSG00000118564	FBXL5	pc	2	17	ENSG00000112769	LAMA4	pc	3	17	ENSG00000106089	STX1A	pc	3	17	ENSG00000247828	TMEM161B-AS1	lnc	6
18	ENSG00000119772	DNMT3A	pc	3	18	ENSG00000143995	MEIS1	pc	2	18	ENSG00000119938	PPP1R3C	pc	2	18	ENSG00000113140	SPARC	pc	3	18	ENSG00000106344	RBM28	pc	1	18	ENSG00000249859	PVT1	lnc	7
19	ENSG00000129173	E2F8	pc	2	19	ENSG00000150051	MKX	pc	2	19	ENSG00000126821	SGPP1	pc	2	19	ENSG00000114270	COL7A1	pc	3	19	ENSG00000108821	COL1A1	pc	5	19	ENSG00000259976	AC093010.3 (ENSG00000259976 )	lnc	3
20	ENSG00000130600	H19	lnc	9	20	ENSG00000156218	ADAMTSL3	pc	2	20	ENSG00000134982	APC	pc	2	20	ENSG00000114853	ZBTB47	pc	5	20	ENSG00000111913	RIPOR2	pc	2	20	hsa-miR-106a-5p	hsa-miR-106a-5p	mir	2
21	ENSG00000133247	KMT5C	pc	3	21	ENSG00000160183	TMPRSS3	pc	3	21	ENSG00000137558	PI15	pc	2	21	ENSG00000119938	PPP1R3C	pc	2	21	ENSG00000111962	UST	pc	2	21	hsa-miR-106b-5p	hsa-miR-106b-5p	mir	2
22	ENSG00000134107	BHLHE40	pc	2	22	ENSG00000162999	DUSP19	pc	2	22	ENSG00000137941	TTLL7	pc	2	22	ENSG00000119969	HELLS	pc	3	22	ENSG00000113140	SPARC	pc	3	22	hsa-miR-130a-3p	hsa-miR-130a-3p	mir	8
23	ENSG00000135862	LAMC1	pc	4	23	ENSG00000169851	PCDH7	pc	2	23	ENSG00000143515	ATP8B2	pc	2	23	ENSG00000123364	HOXC13	pc	2	23	ENSG00000114251	WNT5A	pc	2	23	hsa-miR-130b-3p	hsa-miR-130b-3p	mir	8
24	ENSG00000136158	SPRY2	pc	2	24	ENSG00000198121	LPAR1	pc	2	24	ENSG00000143995	MEIS1	pc	2	24	ENSG00000123388	HOXC11	pc	2	24	ENSG00000114270	COL7A1	pc	3	24	hsa-miR-17-5p	hsa-miR-17-5p	mir	2
25	ENSG00000137834	SMAD6	pc	2	25	ENSG00000198910	L1CAM	pc	2	25	ENSG00000147799	ARHGAP39	pc	1	25	ENSG00000124882	EREG	pc	5	25	ENSG00000117385	P3H1	pc	3	25	hsa-miR-18a-5p	hsa-miR-18a-5p	mir	6
26	ENSG00000139318	DUSP6	pc	2	26	ENSG00000215417	MIR17HG	lnc	5	26	ENSG00000149636	DSN1	pc	1	26	ENSG00000125733	TRIP10	pc	3	26	ENSG00000119938	PPP1R3C	pc	2	26	hsa-miR-18b-5p	hsa-miR-18b-5p	mir	6
27	ENSG00000139645	ANKRD52	pc	7	27	ENSG00000220205	VAMP2	pc	2	27	ENSG00000151914	DST	pc	2	27	ENSG00000126016	AMOT	pc	5	27	ENSG00000119969	HELLS	pc	3	27	hsa-miR-20a-5p	hsa-miR-20a-5p	mir	2
28	ENSG00000143590	EFNA3	pc	2	28	ENSG00000234456	MAGI2-AS3	lnc	2	28	ENSG00000152413	HOMER1	pc	5	28	ENSG00000129682	FGF13	pc	2	28	ENSG00000124225	PMEPA1	pc	5	28	hsa-miR-20b-5p	hsa-miR-20b-5p	mir	2
29	ENSG00000145555	MYO10	pc	2	29	ENSG00000241978	AKAP2	pc	2	29	ENSG00000155545	MIER3	pc	7	29	ENSG00000130600	H19	lnc	10	29	ENSG00000126821	SGPP1	pc	2	29	hsa-miR-301a-3p	hsa-miR-301a-3p	mir	8
30	ENSG00000146278	PNRC1	pc	2	30	ENSG00000249859	PVT1	lnc	2	30	ENSG00000156218	ADAMTSL3	pc	2	30	ENSG00000131470	PSMC3IP	pc	3	30	ENSG00000129682	FGF13	pc	2	30	hsa-miR-301b-3p	hsa-miR-301b-3p	mir	8
31	ENSG00000147642	SYBU	pc	2	31	ENSG00000269821	KCNQ1OT1	lnc	9	31	ENSG00000163171	CDC42EP3	pc	2	31	ENSG00000133401	PDZD2	pc	2	31	ENSG00000130600	H19	lnc	12	31	hsa-miR-340-5p	hsa-miR-340-5p	mir	3
32	ENSG00000148572	NRBF2	pc	5	32	hsa-miR-106a-5p	hsa-miR-106a-5p	mir	2	32	ENSG00000164176	EDIL3	pc	2	32	ENSG00000133466	C1QTNF6	pc	3	32	ENSG00000131389	SLC6A6	pc	5	32	hsa-miR-3666	hsa-miR-3666	mir	2
33	ENSG00000151012	SLC7A11	pc	3	33	hsa-miR-130a-3p	hsa-miR-130a-3p	mir	4	33	ENSG00000168411	RFWD3	pc	2	33	ENSG00000134531	EMP1	pc	3	33	ENSG00000134013	LOXL2	pc	3	33	hsa-miR-454-3p	hsa-miR-454-3p	mir	7
34	ENSG00000154380	ENAH	pc	6	34	hsa-miR-130b-3p	hsa-miR-130b-3p	mir	4	34	ENSG00000169679	BUB1	pc	1	34	ENSG00000134901	KDELC1	pc	3	34	ENSG00000134901	KDELC1	pc	3	34	hsa-miR-4735-3p	hsa-miR-4735-3p	mir	4
35	ENSG00000156218	ADAMTSL3	pc	2	35	hsa-miR-140-5p	hsa-miR-140-5p	mir	2	35	ENSG00000169851	PCDH7	pc	2	35	ENSG00000136158	SPRY2	pc	2	35	ENSG00000134982	APC	pc	2	35	hsa-miR-519d-3p	hsa-miR-519d-3p	mir	2
36	ENSG00000157600	TMEM164	pc	1	36	hsa-miR-148a-3p	hsa-miR-148a-3p	mir	2	36	ENSG00000176619	LMNB2	pc	2	36	ENSG00000136378	ADAMTS7	pc	3	36	ENSG00000135763	URB2	pc	1	36	hsa-miR-93-5p	hsa-miR-93-5p	mir	2
37	ENSG00000158321	AUTS2	pc	2	37	hsa-miR-148b-3p	hsa-miR-148b-3p	mir	2	37	ENSG00000179041	RRS1	pc	1	37	ENSG00000136826	KLF4	pc	5	37	ENSG00000136108	CKAP2	pc	1
38	ENSG00000164032	H2AFZ	pc	2	38	hsa-miR-152-3p	hsa-miR-152-3p	mir	2	38	ENSG00000196123	KIAA0895L	pc	3	38	ENSG00000137807	KIF23	pc	2	38	ENSG00000136295	TTYH3	pc	5
39	ENSG00000164171	ITGA2	pc	3	39	hsa-miR-24-3p	hsa-miR-24-3p	mir	2	39	ENSG00000197045	GMFB	pc	5	39	ENSG00000137809	ITGA11	pc	6	39	ENSG00000137449	CPEB2	pc	7
40	ENSG00000167702	KIFC2	pc	3	40	hsa-miR-29a-3p	hsa-miR-29a-3p	mir	3	40	ENSG00000197343	ZNF655	pc	2	40	ENSG00000143850	PLEKHA6	pc	2	40	ENSG00000137558	PI15	pc	5
41	ENSG00000169679	BUB1	pc	1	41	hsa-miR-29b-3p	hsa-miR-29b-3p	mir	3	41	ENSG00000198121	LPAR1	pc	2	41	ENSG00000143995	MEIS1	pc	2	41	ENSG00000137941	TTLL7	pc	2
42	ENSG00000169855	ROBO1	pc	3	42	hsa-miR-29c-3p	hsa-miR-29c-3p	mir	3	42	ENSG00000198720	ANKRD13B	pc	5	42	ENSG00000146535	GNA12	pc	2	42	ENSG00000138411	HECW2	pc	5
43	ENSG00000170525	PFKFB3	pc	5	43	hsa-miR-301a-3p	hsa-miR-301a-3p	mir	4	43	ENSG00000198910	L1CAM	pc	2	43	ENSG00000147642	SYBU	pc	7	43	ENSG00000139163	ETNK1	pc	5
44	ENSG00000173267	SNCG	pc	2	44	hsa-miR-301b-3p	hsa-miR-301b-3p	mir	4	44	ENSG00000215417	MIR17HG	lnc	7	44	ENSG00000149554	CHEK1	pc	2	44	ENSG00000142632	ARHGEF19	pc	3
45	ENSG00000173894	CBX2	pc	3	45	hsa-miR-374a-5p	hsa-miR-374a-5p	mir	20	45	ENSG00000220205	VAMP2	pc	2	45	ENSG00000160932	LY6E	pc	3	45	ENSG00000143515	ATP8B2	pc	2
46	ENSG00000174371	EXO1	pc	1	46	hsa-miR-374b-5p	hsa-miR-374b-5p	mir	20	46	ENSG00000228544	CCDC183-AS1	lnc	1	46	ENSG00000161638	ITGA5	pc	7	46	ENSG00000143995	MEIS1	pc	2
47	ENSG00000175445	LPL	pc	2	47	hsa-miR-454-3p	hsa-miR-454-3p	mir	4	47	ENSG00000232956	SNHG15	lnc	1	47	ENSG00000163053	SLC16A14	pc	2	47	ENSG00000146122	DAAM2	pc	3
48	ENSG00000176597	B3GNT5	pc	3	48	hsa-miR-7-5p	hsa-miR-7-5p	mir	2	48	ENSG00000234456	MAGI2-AS3	lnc	2	48	ENSG00000164056	SPRY1	pc	5	48	ENSG00000148516	ZEB1	pc	5
49	ENSG00000176619	LMNB2	pc	2	49	hsa-miR-93-5p	hsa-miR-93-5p	mir	2	49	ENSG00000234741	GAS5	lnc	1	49	ENSG00000166123	GPT2	pc	3	49	ENSG00000152413	HOMER1	pc	5
50	ENSG00000177732	SOX12	pc	4						50	ENSG00000234912	SNHG20	lnc	1	50	ENSG00000168487	BMP1	pc	3	50	ENSG00000155545	MIER3	pc	7
51	ENSG00000181690	PLAG1	pc	11						51	ENSG00000255717	SNHG1	lnc	3	51	ENSG00000169826	CSGALNACT2	pc	4	51	ENSG00000156218	ADAMTSL3	pc	2
52	ENSG00000182134	TDRKH	pc	1						52	ENSG00000264112	AC015813.1	lnc	1	52	ENSG00000170537	TMC7	pc	2	52	ENSG00000157168	NRG1	pc	3
53	ENSG00000182307	C8orf33	pc	1						53	ENSG00000269821	KCNQ1OT1	lnc	7	53	ENSG00000170779	CDCA4	pc	2	53	ENSG00000159167	STC1	pc	5
54	ENSG00000184489	PTP4A3	pc	1						54	hsa-miR-130a-3p	hsa-miR-130a-3p	mir	6	54	ENSG00000172164	SNTB1	pc	2	54	ENSG00000163235	TGFA	pc	2
55	ENSG00000189159	JPT1	pc	3						55	hsa-miR-130b-3p	hsa-miR-130b-3p	mir	6	55	ENSG00000173898	SPTBN2	pc	3	55	ENSG00000164176	EDIL3	pc	2
56	ENSG00000196295	AC005154.1	lnc	4						56	hsa-miR-137	hsa-miR-137	mir	2	56	ENSG00000173926	2020-03-03	pc	2	56	ENSG00000168077	SCARA3	pc	2
57	ENSG00000197063	MAFG	pc	3						57	hsa-miR-24-3p	hsa-miR-24-3p	mir	4	57	ENSG00000183853	KIRREL1	pc	3	57	ENSG00000169851	PCDH7	pc	2
58	ENSG00000197959	DNM3	pc	3						58	hsa-miR-29a-3p	hsa-miR-29a-3p	mir	6	58	ENSG00000184481	FOXO4	pc	3	58	ENSG00000175592	FOSL1	pc	4
59	ENSG00000197989	SNHG12	lnc	1						59	hsa-miR-29b-3p	hsa-miR-29b-3p	mir	6	59	ENSG00000187678	SPRY4	pc	2	59	ENSG00000177732	SOX12	pc	4
60	ENSG00000198182	ZNF607	pc	1						60	hsa-miR-29c-3p	hsa-miR-29c-3p	mir	6	60	ENSG00000196876	SCN8A	pc	2	60	ENSG00000179041	RRS1	pc	1
61	ENSG00000198648	STK39	pc	3						61	hsa-miR-301a-3p	hsa-miR-301a-3p	mir	6	61	ENSG00000197892	KIF13B	pc	2	61	ENSG00000182983	ZNF662	pc	3
62	ENSG00000198720	ANKRD13B	pc	3						62	hsa-miR-301b-3p	hsa-miR-301b-3p	mir	6	62	ENSG00000204262	COL5A2	pc	3	62	ENSG00000184371	CSF1	pc	5
63	ENSG00000198732	SMOC1	pc	5						63	hsa-miR-326	hsa-miR-326	mir	7	63	ENSG00000205885	C1RL-AS1	lnc	2	63	ENSG00000196411	EPHB4	pc	5
64	ENSG00000204291	COL15A1	pc	3						64	hsa-miR-330-5p	hsa-miR-330-5p	mir	7	64	ENSG00000211448	DIO2	pc	3	64	ENSG00000197343	ZNF655	pc	2
65	ENSG00000223745	CCDC18-AS1	lnc	3						65	hsa-miR-3666	hsa-miR-3666	mir	2	65	ENSG00000234456	MAGI2-AS3	lnc	2	65	ENSG00000198121	LPAR1	pc	2
66	ENSG00000233016	SNHG7	lnc	1						66	hsa-miR-374a-5p	hsa-miR-374a-5p	mir	25	66	ENSG00000238266	LINC00707	lnc	2	66	ENSG00000198720	ANKRD13B	pc	6
67	ENSG00000234456	MAGI2-AS3	lnc	2						67	hsa-miR-374b-5p	hsa-miR-374b-5p	mir	25	67	ENSG00000251381	LINC00958	lnc	3	67	ENSG00000198910	L1CAM	pc	2
68	ENSG00000234741	GAS5	lnc	1						68	hsa-miR-421	hsa-miR-421	mir	2	68	ENSG00000269821	KCNQ1OT1	lnc	14	68	ENSG00000204262	COL5A2	pc	3
69	ENSG00000234912	SNHG20	lnc	1						69	hsa-miR-4295	hsa-miR-4295	mir	2	69	hsa-miR-103a-3p	hsa-miR-103a-3p	mir	6	69	ENSG00000211448	DIO2	pc	3
70	ENSG00000249859	PVT1	lnc	7						70	hsa-miR-454-3p	hsa-miR-454-3p	mir	6	70	hsa-miR-107	hsa-miR-107	mir	6	70	ENSG00000215417	MIR17HG	lnc	7
71	ENSG00000255717	SNHG1	lnc	4						71	hsa-miR-485-5p	hsa-miR-485-5p	mir	2	71	hsa-miR-130a-3p	hsa-miR-130a-3p	mir	7	71	ENSG00000220205	VAMP2	pc	2
72	hsa-miR-106a-5p	hsa-miR-106a-5p	mir	3						72	hsa-miR-495-3p	hsa-miR-495-3p	mir	3	72	hsa-miR-130b-3p	hsa-miR-130b-3p	mir	7	72	ENSG00000234456	MAGI2-AS3	lnc	2
73	hsa-miR-106b-5p	hsa-miR-106b-5p	mir	3						73	hsa-miR-590-3p	hsa-miR-590-3p	mir	2	73	hsa-miR-140-5p	hsa-miR-140-5p	mir	2	73	ENSG00000234741	GAS5	lnc	2
74	hsa-miR-122-5p	hsa-miR-122-5p	mir	3						74	hsa-miR-7-5p	hsa-miR-7-5p	mir	2	74	hsa-miR-148a-3p	hsa-miR-148a-3p	mir	6	74	ENSG00000234912	SNHG20	lnc	1
75	hsa-miR-128-3p	hsa-miR-128-3p	mir	6											75	hsa-miR-148b-3p	hsa-miR-148b-3p	mir	6	75	ENSG00000244479	OR2A1-AS1	lnc	1
76	hsa-miR-130a-3p	hsa-miR-130a-3p	mir	8											76	hsa-miR-152-3p	hsa-miR-152-3p	mir	6	76	ENSG00000251562	MALAT1	lnc	7
77	hsa-miR-130b-3p	hsa-miR-130b-3p	mir	8											77	hsa-miR-16-5p	hsa-miR-16-5p	mir	16	77	ENSG00000255717	SNHG1	lnc	3
78	hsa-miR-137	hsa-miR-137	mir	3											78	hsa-miR-214-3p	hsa-miR-214-3p	mir	4	78	ENSG00000269821	KCNQ1OT1	lnc	12
79	hsa-miR-17-5p	hsa-miR-17-5p	mir	3											79	hsa-miR-24-3p	hsa-miR-24-3p	mir	2	79	hsa-miR-103a-3p	hsa-miR-103a-3p	mir	3
80	hsa-miR-20a-5p	hsa-miR-20a-5p	mir	3											80	hsa-miR-29a-3p	hsa-miR-29a-3p	mir	23	80	hsa-miR-107	hsa-miR-107	mir	3
81	hsa-miR-20b-5p	hsa-miR-20b-5p	mir	3											81	hsa-miR-29b-3p	hsa-miR-29b-3p	mir	23	81	hsa-miR-124-3p	hsa-miR-124-3p	mir	2
82	hsa-miR-27a-3p	hsa-miR-27a-3p	mir	10											82	hsa-miR-29c-3p	hsa-miR-29c-3p	mir	23	82	hsa-miR-1271-5p	hsa-miR-1271-5p	mir	2
83	hsa-miR-27b-3p	hsa-miR-27b-3p	mir	10											83	hsa-miR-3167	hsa-miR-3167	mir	3	83	hsa-miR-130a-3p	hsa-miR-130a-3p	mir	20
84	hsa-miR-29a-3p	hsa-miR-29a-3p	mir	22											84	hsa-miR-326	hsa-miR-326	mir	2	84	hsa-miR-130b-3p	hsa-miR-130b-3p	mir	20
85	hsa-miR-29b-3p	hsa-miR-29b-3p	mir	22											85	hsa-miR-328-3p	hsa-miR-328-3p	mir	2	85	hsa-miR-137	hsa-miR-137	mir	2
86	hsa-miR-29c-3p	hsa-miR-29c-3p	mir	22											86	hsa-miR-330-5p	hsa-miR-330-5p	mir	2	86	hsa-miR-138-5p	hsa-miR-138-5p	mir	3
87	hsa-miR-326	hsa-miR-326	mir	3											87	hsa-miR-338-3p	hsa-miR-338-3p	mir	2	87	hsa-miR-140-5p	hsa-miR-140-5p	mir	2
88	hsa-miR-330-5p	hsa-miR-330-5p	mir	3											88	hsa-miR-3619-5p	hsa-miR-3619-5p	mir	4	88	hsa-miR-148a-3p	hsa-miR-148a-3p	mir	2
89	hsa-miR-342-3p	hsa-miR-342-3p	mir	4											89	hsa-miR-3666	hsa-miR-3666	mir	4	89	hsa-miR-148b-3p	hsa-miR-148b-3p	mir	2
90	hsa-miR-3666	hsa-miR-3666	mir	6											90	hsa-miR-374a-5p	hsa-miR-374a-5p	mir	12	90	hsa-miR-152-3p	hsa-miR-152-3p	mir	2
91	hsa-miR-370-3p	hsa-miR-370-3p	mir	2											91	hsa-miR-374b-5p	hsa-miR-374b-5p	mir	12	91	hsa-miR-200b-3p	hsa-miR-200b-3p	mir	3
92	hsa-miR-374a-5p	hsa-miR-374a-5p	mir	17											92	hsa-miR-424-5p	hsa-miR-424-5p	mir	16	92	hsa-miR-200c-3p	hsa-miR-200c-3p	mir	3
93	hsa-miR-374b-5p	hsa-miR-374b-5p	mir	17											93	hsa-miR-4295	hsa-miR-4295	mir	4	93	hsa-miR-24-3p	hsa-miR-24-3p	mir	3
94	hsa-miR-377-3p	hsa-miR-377-3p	mir	2											94	hsa-miR-454-3p	hsa-miR-454-3p	mir	6	94	hsa-miR-29a-3p	hsa-miR-29a-3p	mir	20
95	hsa-miR-421	hsa-miR-421	mir	2											95	hsa-miR-504-5p	hsa-miR-504-5p	mir	2	95	hsa-miR-29b-3p	hsa-miR-29b-3p	mir	20
96	hsa-miR-4295	hsa-miR-4295	mir	6											96	hsa-miR-7-5p	hsa-miR-7-5p	mir	2	96	hsa-miR-29c-3p	hsa-miR-29c-3p	mir	20
97	hsa-miR-454-3p	hsa-miR-454-3p	mir	8											97	hsa-miR-761	hsa-miR-761	mir	4	97	hsa-miR-301a-3p	hsa-miR-301a-3p	mir	8
98	hsa-miR-494-3p	hsa-miR-494-3p	mir	2											98	hsa-miR-876-5p	hsa-miR-876-5p	mir	3	98	hsa-miR-301b-3p	hsa-miR-301b-3p	mir	8
99	hsa-miR-495-3p	hsa-miR-495-3p	mir	2																99	hsa-miR-326	hsa-miR-326	mir	4
100	hsa-miR-519d-3p	hsa-miR-519d-3p	mir	3																100	hsa-miR-330-5p	hsa-miR-330-5p	mir	4
101	hsa-miR-93-5p	hsa-miR-93-5p	mir	3																101	hsa-miR-335-5p	hsa-miR-335-5p	mir	2
																				102	hsa-miR-3666	hsa-miR-3666	mir	12
																				103	hsa-miR-370-3p	hsa-miR-370-3p	mir	2
																				104	hsa-miR-374a-5p	hsa-miR-374a-5p	mir	24
																				105	hsa-miR-374b-5p	hsa-miR-374b-5p	mir	24
																				106	hsa-miR-421	hsa-miR-421	mir	2
																				107	hsa-miR-429	hsa-miR-429	mir	3
																				108	hsa-miR-4295	hsa-miR-4295	mir	12
																				109	hsa-miR-454-3p	hsa-miR-454-3p	mir	19
																				110	hsa-miR-485-5p	hsa-miR-485-5p	mir	2
																				111	hsa-miR-495-3p	hsa-miR-495-3p	mir	2
																				112	hsa-miR-506-3p	hsa-miR-506-3p	mir	2
																				113	hsa-miR-653-5p	hsa-miR-653-5p	mir	2
																				114	hsa-miR-7-5p	hsa-miR-7-5p	mir	2
																				115	hsa-miR-96-5p	hsa-miR-96-5p	mir	2
