# Supplementary material for: LncRNA–miRNA–mRNA Networks of Gastrointestinal Cancers Representing Common and Specific LncRNAs and mRNAs
Source: Front Genet. 2022 Jan 24;12:791919. doi: 10.3389/fgene.2021.791919 (PMC8819090; doi:10.3389/fgene.2021.791919)
Supplement: Supplementary file 9 [file Table5.XLSX]

## Sheet: Sheet1
GO terms	GO terms	HNSC	ESCA	LIHC	COAD	READ	STAD
GO:0030198~extracellular matrix organization	BP	*	*		*	*	*
GO:0140014~mitotic nuclear division		*	*	*	*		*
GO:0050900~leukocyte migration		*		*	*	*
GO:0051249~regulation of lymphocyte activation					*	*
GO:0042110~T cell activation					*	*
GO:0031589~cell-substrate adhesion			*		*	*
GO:0022407~regulation of cell-cell adhesion				*	*	*
GO:0007059~chromosome segregation		*	*				*
GO:0061448~connective tissue development		*					*
GO:0000819~sister chromatid segregation		*	*				*
GO:0003012~muscle system process			*			*	*
GO:0000280~nuclear division		*			*
GO:0048285~organelle fission			*	*			*
GO:0051983~regulation of chromosome segregation		*	*	*	*		*
GO:0007088~regulation of mitotic nuclear division		*	*				*
GO:0071103~DNA conformation change			*	*			*
GO:0043062~extracellular structure organization			*	*
GO:0002685~regulation of leukocyte migration		*		*	*	*
GO:0032963~collagen metabolic process		*			*	*	*
GO:0048871~multicellular organismal homeostasis		*			*	*
GO:0016054~organic acid catabolic process		*	*	*
GO:0046395~carboxylic acid catabolic process		*	*	*
GO:0006261~DNA-dependent DNA replication		*		*			*
GO:0001655~urogenital system development					*	*	*
GO:0009410~response to xenobiotic stimulus		*		*	*	*	*
GO:0008202~steroid metabolic process				*	*	*
GO:0019932~second-messenger-mediated signaling					*	*	*
GO:0035690~cellular response to drug				*	*	*	*
GO:0044282~small molecule catabolic process		*	*	*
GO:0071466~cellular response to xenobiotic stimulus		*		*	*	*	*
GO:0002526~acute inflammatory response				*	*
GO:0062023~collagen-containing extracellular matrix	CC	*	*	*	*	*	*
GO:0044420~extracellular matrix component		*	*	*	*		*
GO:0005604~basement membrane		*	*	*	*		*
GO:0005788~endoplasmic reticulum lumen		*	*	*			*
GO:0005911~cell-cell junction					*	*	*
GO:0000779~condensed chromosome, centromeric region		*	*				*
GO:0005581~collagen trimer		*	*	*			*
GO:0044449~contractile fiber part		*					*
GO:0009897~external side of plasma membrane			*	*	*
GO:0042383~sarcolemma			*			*	*
GO:0045177~apical part of cell		*		*	*
GO:0005902~microvillus					*	*
GO:0045121~membrane raft			*		*	*
GO:0043235~receptor complex				*	*	*
GO:0031253~cell projection membrane					*	*
GO:0098644~complex of collagen trimers			*		*	*	*
GO:0000793~condensed chromosome		*	*	*	*
GO:0005819~spindle			*				*
GO:0042555~MCM complex			*	*
GO:0030496~midbody			*			*	*
GO:0031252~cell leading edge					*	*
GO:0031674~I band					*	*
GO:0005201~extracellular matrix structural constituent	MF	*	*	*	*	*	*
GO:0005539~glycosaminoglycan binding		*		*	*	*	*
GO:0008201~heparin binding		*		*	*	*	*
GO:1901681~sulfur compound binding		*		*	*	*	*
GO:0003779~actin binding		*			*	*
GO:0050840~extracellular matrix binding				*	*	*
GO:0019199~transmembrane receptor protein kinase activity					*	*
GO:0008081~phosphoric diester hydrolase activity					*	*
GO:0005506~iron ion binding		*		*
GO:0050662~coenzyme binding		*	*	*
GO:0019838~growth factor binding		*		*		*
GO:0005125~cytokine activity					*		*
GO:0003678~DNA helicase activity			*	*
GO:0017116~single-stranded DNA-dependent ATP-dependent DNA helicase activity		*	*	*			*
GO:0043142~single-stranded DNA-dependent ATPase activity		*	*	*			*
GO:0003688~DNA replication origin binding		*	*	*			*
GO:0015631~tubulin binding			*				*
GO:0043177~organic acid binding		*		*
GO:0031406~carboxylic acid binding		*		*
GO:0020037~heme binding		*		*
GO:0019842~vitamin binding		*		*
GO:0004497~monooxygenase activity		*		*
GO:0048018~receptor ligand activity		*			*		*
GO:0008307~structural constituent of muscle		*					*
hsa04110~Cell cycle	KEGG	*	*	*	*	*	*
hsa04514~Cell adhesion molecules (CAMs)					*	*	*
hsa04610~Complement and coagulation cascades				*	*		*
hsa04974~Protein digestion and absorption		*			*		*
hsa04060~Cytokine-cytokine receptor interaction		*			*		*
hsa00280~Valine, leucine and isoleucine degradation		*	*	*
hsa00380~Tryptophan metabolism		*		*
hsa04061~Viral protein interaction with cytokine and cytokine receptor					*		*
hsa04640~Hematopoietic cell lineage					*	*
hsa05205~Proteoglycans in cancer					*	*
hsa03030~DNA replication			*	*
hsa00640~Propanoate metabolism			*	*
hsa03460~Fanconi anemia pathway			*	*
hsa04512~ECM-receptor interaction		*	*		*		*
hsa05412~Arrhythmogenic right ventricular cardiomyopathy (ARVC)			*			*	*
hsa00330~Arginine and proline metabolism		*		*
hsa00340~Histidine metabolism		*		*
hsa05144~Malaria		*		*
hsa05146~Amoebiasis		*		*
hsa05222~Small cell lung cancer		*		*
hsa00071~Fatty acid degradation		*		*
hsa00982~Drug metabolism - cytochrome P450		*		*
hsa03320~PPAR signaling pathway		*		*	*
hsa05323~Rheumatoid arthritis		*			*	*
hsa04360~Axon guidance					*	*
hsa04115~p53 signaling pathway			*	*	*		*
hsa04510~Focal adhesion		*			*		*
hsa05414~Dilated cardiomyopathy (DCM)			*			*	*
